# Supplementary material for: Saliva as a diagnostic frontier: Assessing healthcare students’ readiness for salivary biomarkers in early cancer detection
Source: PLoS One. 2025 Sep 30;20(9):e0332717. doi: 10.1371/journal.pone.0332717 (PMC12483248; doi:10.1371/journal.pone.0332717)
Supplement: S1 File — (XLSX) [file pone.0332717.s001.xlsx]

## Sheet: Form Responses 1
Section 1: Demographic Information Age	Gender	Field of Study	Year of Study	Section 2: Knowledge about Salivary Biomarkers 1. Have you heard about salivary biomarkers for cancer detection before?	2. Which of the following cancers can salivary biomarkers help detect? (Select all that apply)	3. Which of these are examples of salivary biomarkers used in cancer detection? (Select all that apply)	4. How do salivary biomarkers compare to blood-based biomarkers in terms of accuracy?	Section 3: Attitude and Perception toward Salivary Biomarkers (Rate the following statements on a scale of 1 to 5: 1 = Strongly Disagree, 2 = Disagree; 3 = Neutral; 4 = Agree; 5 = Strongly Agree) 1. I believe saliva-based tests are a good alternative to blood tests for cancer detection.	2. I would feel comfortable recommending saliva-based tests for early cancer detection in the future.	3. I trust the scientific validity of saliva-based cancer biomarker tests.	4. Non-invasive saliva tests could increase cancer screening rates in hospitals and clinics.	Section 4: Barriers and Challenges 1. What are the biggest barriers to using saliva-based biomarker tests for cancer detection? (Select all that apply)	2. Do you think salivary biomarker testing should be included in your curriculum?	1. What are your concerns or suggestions regarding the use of salivary biomarkers for cancer detection?
18-20	Female	Dentistry	Second	No	Breast Cancer	MicroRNAs (miRNAs)	More accurate	1	2	3	5	Concerns about accuracy	No
18-20	Female	Dentistry	Second	No	Breast Cancer	MicroRNAs (miRNAs)	More accurate	1	2	3	5	Concerns about accuracy	No
20-25	Female	Nursing	Interns	Yes	Breast Cancer	C-reactive protein (CRP)	Less accurate	1	1	2	4	Limited availability in hospitals	No
20-25	Female	Nursing	Interns	Yes	Breast Cancer	Lactate dehydrogenase (LDH)	Less accurate	2	2	2	2	Lack of awareness	Yes
20-25	Female	Pharmacy	Interns	Yes	Breast Cancer	Lactate dehydrogenase (LDH)	Less accurate	1	2	2	2	Concerns about accuracy	Yes	.
20-25	Female	Pharmacy	Interns	Yes	Breast Cancer	C-reactive protein (CRP)	Less accurate	1	1	2	4	Limited availability in hospitals	No
20-25	Female	Pharmacy	Interns	Yes	Breast Cancer	Lactate dehydrogenase (LDH)	Less accurate	2	2	2	2	Lack of awareness	Yes
20-25	Female	Pharmacy	Interns	Yes	Breast Cancer	Lactate dehydrogenase (LDH)	Less accurate	1	2	2	2	Concerns about accuracy	Yes	.
20-25	Female	Pharmacy	Interns	No	Breast Cancer	MicroRNAs (miRNAs)	Not sure	2	3	2	3	تم	Not Sure
25-30	Female	Pharmacy	Interns	No	Breast Cancer	MicroRNAs (miRNAs)	Not sure	2	3	2	3	تم	Not Sure
20-25	Female	Medicine	Interns	Yes	Breast Cancer, I dont know	Lactate dehydrogenase (LDH), Alpha-fetoprotein (AFP), I don’t know	Less accurate	1	3	2	5	Lack of awareness, Preference for traditional blood tests	Yes	IDK
20-25	Female	Medicine	Interns	Yes	Breast Cancer, I dont know	Lactate dehydrogenase (LDH), Alpha-fetoprotein (AFP), I don’t know	Less accurate	1	3	2	5	Lack of awareness, Preference for traditional blood tests	Yes	IDK
20-25	Male	Dentistry	Fourth	Yes	Breast Cancer, Lung Cancer	C-reactive protein (CRP), I don’t know	Less accurate	3	2	4	4	Lack of awareness,	Yes
20-25	Male	Dentistry	Fourth	Yes	Breast Cancer, Lung Cancer	C-reactive protein (CRP), I don’t know	Less accurate	3	2	4	4	Lack of awareness,	Yes
20-25	Female	Medicine	Interns	Yes	Breast Cancer, Lung Cancer	Alpha-fetoprotein (AFP)	Less accurate	2	3	2	3	Concerns about accuracy	Yes
25-30	Female	Nursing	Interns	Yes	Breast Cancer, Lung Cancer	Alpha-fetoprotein (AFP)	Less accurate	2	3	2	3	Concerns about accuracy	Yes
20-25	Female	Nursing	Interns	No	Breast Cancer, Lung Cancer	Lactate dehydrogenase (LDH)	Less accurate	4	4	4	5	Concerns about accuracy	Yes	The accuracy of the results
20-25	Female	Pharmacy	Interns	No	Breast Cancer, Lung Cancer	Lactate dehydrogenase (LDH)	Less accurate	4	4	4	5	Concerns about accuracy	Yes	The accuracy of the results
20-25	Female	Dentistry	Interns	Yes	Breast Cancer, Lung Cancer, Colorectal Cancer	Lactate dehydrogenase (LDH)	More accurate	3	3	4	2	Limited availability in hospitals	Yes
20-25	Female	Dentistry	Interns	Yes	Breast Cancer, Lung Cancer, Colorectal Cancer	Lactate dehydrogenase (LDH)	More accurate	3	3	4	2	Limited availability in hospitals	Yes
20-25	Female	Medicine	Fourth	No	Breast Cancer, Lung Cancer, Colorectal Cancer	I don’t know	Not sure	2	1	2	1	Limited availability in hospitals	Not Sure
25-30	Female	Nursing	Fourth	No	Breast Cancer, Lung Cancer, Colorectal Cancer	I don’t know	Not sure	2	1	2	1	Limited availability in hospitals	Not Sure
20-25		Dentistry	Interns		Colorectal Cancer	MicroRNAs (miRNAs)	Equally accurate	5	5	5	2	Limited availability in hospitals	No
20-25		Dentistry	Interns		Colorectal Cancer	MicroRNAs (miRNAs)	Equally accurate	5	5	5	2	Limited availability in hospitals	No
25-30		Nursing	Interns	Yes	Colorectal Cancer	Lactate dehydrogenase (LDH)	Equally accurate	2	2		2	Concerns about accuracy	No	Oll canser
25-30		Nursing	Interns	Yes	Colorectal Cancer	Lactate dehydrogenase (LDH)	Equally accurate	2	2		2	Concerns about accuracy	No	Oll canser
20-25	Female	Nursing	Fourth	No	Colorectal Cancer	Lactate dehydrogenase (LDH)	Equally accurate	4	3	3	3	Concerns about accuracy	Not Sure
20-25	Female	Pharmacy	Fourth	No	Colorectal Cancer	Lactate dehydrogenase (LDH)	Equally accurate	4	3	3	3	Concerns about accuracy	Not Sure
18-20	Male	Dentistry	Third	No	I dont know	Alpha-fetoprotein (AFP)	Not sure	1	2	4	4	Preference for traditional blood tests	No
18-20	Male	Dentistry	Third	No	I dont know	Alpha-fetoprotein (AFP)	Not sure	1	2	4	4	Preference for traditional blood tests	No
20-25	Female	Dentistry	Interns	No	I dont know	I don’t know	Not sure	1	1	1	1	Lack of awareness	Yes
25-30	Female	Dentistry	Interns	No	I dont know	I don’t know	Not sure	1	1	1	1	Lack of awareness	Yes
18-20	Male	Dentistry	Fifth	No	I dont know	I don’t know	Not sure	3	3	3	3	Lack of awareness, Concerns about accuracy, Limited availability in hospitals, Preference for traditional blood tests	Yes
18-20	Male	Medicine	Fifth	No	I dont know	I don’t know	Not sure	3	3	3	3	Lack of awareness, Concerns about accuracy, Limited availability in hospitals, Preference for traditional blood tests	Yes
20-25	Male	Medicine	Fourth	No	I dont know	I don’t know	Not sure	1	1	1	1	Lack of awareness, Concerns about accuracy, Limited availability in hospitals, Preference for traditional blood tests	Not Sure
20-25		Medicine	Fourth	No	I dont know	I don’t know	Not sure	1	1	1	1	Lack of awareness, Concerns about accuracy, Limited availability in hospitals, Preference for traditional blood tests	Not Sure
20-25	Female	Medicine	First	No	I dont know	I don’t know	Not sure	4	3	3	4	Limited availability in hospitals	Not Sure	None
25-30	Female	Medicine	Fourth	No	I dont know	I don’t know	Not sure	3	2	3	4	Lack of awareness, Concerns about accuracy, Limited availability in hospitals	Not Sure
25-30	Female	Medicine	Interns	No	I dont know	I don’t know	Not sure	5	1	1	5	Preference for traditional blood tests	Not Sure
25-30	Female	Medicine	First	No	I dont know	I don’t know	Not sure	4	3	3	4	Limited availability in hospitals	Not Sure	None
25-30	Female	Medicine	Fourth	No	I dont know	I don’t know	Not sure	3	2	3	4	Lack of awareness, Concerns about accuracy, Limited availability in hospitals	Not Sure
25-30	Female	Medicine	Interns	No	I dont know	I don’t know	Not sure	5	1	1	5	Preference for traditional blood tests	Not Sure
25-30	Male	Medicine	Interns	No	I dont know	I don’t know	Not sure	3	3	3	3	Lack of awareness	Not Sure	لاشي
25-30	Male	Medicine	Interns	No	I dont know	I don’t know	Not sure	3	3	4	4		Not Sure
25-30	Male	Medicine	Interns	No	I dont know	I don’t know	Equally accurate	3	3	3	3	Lack of awareness, Concerns about accuracy, Limited availability in hospitals, Preference for traditional blood tests	Not Sure
25-30	Male	Medicine	Interns	No	I dont know	I don’t know	Not sure	3	3	3	3	Lack of awareness	Not Sure	لاشي
25-30	Male	Medicine	Interns	No	I dont know	I don’t know	Not sure	3	3	4	4		Not Sure
25-30	Male	Medicine	Interns	No	I dont know	I don’t know	Equally accurate	3	3	3	3	Lack of awareness, Concerns about accuracy, Limited availability in hospitals, Preference for traditional blood tests	Not Sure
18-20	Female	Medicine	First	Yes	I dont know	I don’t know	Not sure	3	3	3	3	Lack of awareness, Concerns about accuracy, Limited availability in hospitals, Preference for traditional blood tests	Yes
18-20	Female	Medicine	First	No	I dont know	I don’t know	Not sure	1	1	1	1	Lack of awareness, Concerns about accuracy, Limited availability in hospitals	No
18-20	Female	Medicine	First	Yes	I dont know	I don’t know	Not sure	3	3	3	3	Lack of awareness, Concerns about accuracy, Limited availability in hospitals, Preference for traditional blood tests	Yes
18-20	Female	Medicine	First	No	I dont know	I don’t know	Not sure	1	1	1	1	Lack of awareness, Concerns about accuracy, Limited availability in hospitals	No
20-25	Male	Medicine	Interns	No	I dont know	I don’t know	Not sure	1	1	1	1	Lack of awareness, Concerns about accuracy, Limited availability in hospitals, Preference for traditional blood tests	No
20-25	Male	Medicine	Interns	No	I dont know	I don’t know	Not sure	1	1	1	1	Lack of awareness, Concerns about accuracy, Limited availability in hospitals, Preference for traditional blood tests	No
20-25	Female	Medicine	Fourth	No	I dont know	I don’t know	Not sure	4	3	3	3	Limited availability in hospitals,	Not Sure
25-30	Female	Nursing	Fourth	No	I dont know	I don’t know	Not sure	4	3	3	3	Limited availability in hospitals,	Not Sure
25-30	Male	Nursing	First	No	I dont know	I don’t know	Not sure	1	1	1	1	Lack of awareness, Limited availability in hospitals,	Yes	None
25-30	Male	Nursing	Interns	No	I dont know	I don’t know	Not sure	4	5	5	5	Lack of awareness, Concerns about accuracy, Limited availability in hospitals, Preference for traditional blood tests	Not Sure
25-30	Male	Nursing	First	No	I dont know	I don’t know	Not sure	1	1	1	1	Lack of awareness, Limited availability in hospitals,	Yes	None
25-30	Male	Nursing	Interns	No	I dont know	I don’t know	Not sure	4	5	5	5	Lack of awareness, Concerns about accuracy, Limited availability in hospitals, Preference for traditional blood tests	Not Sure
20-25	Female	Nursing	Interns	No	I dont know	C-reactive protein (CRP)	Less accurate	2	4	4	5	Lack of awareness, Concerns about accuracy, Limited availability in hospitals	Yes
20-25	Female	Nursing	Interns	No	I dont know	I don’t know	Equally accurate	3	3	3	4	Concerns about accuracy, Limited availability in hospitals	Yes	The non awareness of the availability of this kind of tests
20-25	Female	Nursing	Interns	No	I dont know	I don’t know	Not sure	3	3	3	3	Lack of awareness, Concerns about accuracy	Not Sure
20-25	Female	Pharmacy	Fourth	No	I dont know	I don’t know	Not sure	1	1	1	1	Lack of awareness, Concerns about accuracy, Limited availability in hospitals, Preference for traditional blood tests	Not Sure
20-25	Female	Pharmacy	Fifth	No	I dont know	I don’t know	Not sure	3	3	3	3	Lack of awareness, Concerns about accuracy, Limited availability in hospitals	Not Sure
20-25	Female	Pharmacy	Fifth	No	I dont know	I don’t know	Not sure	2	4	2	5	Concerns about accuracy, Limited availability in hospitals, Preference for traditional blood tests	Yes	Accuracy of the results compared to traditional blood tests
20-25	Female	Pharmacy	Fourth	No	I dont know	I don’t know	Not sure	1	1	1	1	Lack of awareness, Concerns about accuracy, Limited availability in hospitals, Preference for traditional blood tests	Not Sure
20-25	Female	Pharmacy	Fifth	No	I dont know	I don’t know	Not sure	3	3	3	3	Lack of awareness, Concerns about accuracy, Limited availability in hospitals	Not Sure
20-25	Female	Pharmacy	Fifth	No	I dont know	I don’t know	Not sure	2	4	2	5	Concerns about accuracy, Limited availability in hospitals, Preference for traditional blood tests	Yes	Accuracy of the results compared to traditional blood tests
20-25	Female	Pharmacy	Interns	No	I dont know	C-reactive protein (CRP)	Less accurate	2	4	4	5	Lack of awareness, Concerns about accuracy, Limited availability in hospitals	Yes
20-25	Female	Pharmacy	Interns	No	I dont know	I don’t know	Equally accurate	3	3	3	4	Concerns about accuracy, Limited availability in hospitals	Yes	The non awareness of the availability of this kind of tests
20-25	Female	Pharmacy	Interns	No	I dont know	I don’t know	Not sure	3	3	3	3	Lack of awareness, Concerns about accuracy	Not Sure
20-25	Male	Pharmacy	Fourth	No	I dont know	I don’t know	Not sure	1	1	1	1	Lack of awareness, Concerns about accuracy, Limited availability in hospitals, Preference for traditional blood tests	Not Sure
20-25	Male	Pharmacy	Fifth	No	I dont know	I don’t know	Not sure	3	3	3	3	Lack of awareness, Concerns about accuracy, Limited availability in hospitals	Not Sure
20-25	Male	Pharmacy	Fifth	No	I dont know	I don’t know	Not sure	2	4	2	5	Concerns about accuracy, Limited availability in hospitals, Preference for traditional blood tests	Yes	Accuracy of the results compared to traditional blood tests
20-25	Male	Pharmacy	Fourth	No	I dont know	I don’t know	Not sure	1	1	1	1	Lack of awareness, Concerns about accuracy, Limited availability in hospitals, Preference for traditional blood tests	Not Sure
20-25	Male	Pharmacy	Fifth	No	I dont know	I don’t know	Not sure	3	3	3	3	Lack of awareness, Concerns about accuracy, Limited availability in hospitals	Not Sure
20-25	Male	Pharmacy	Fifth	No	I dont know	I don’t know	Not sure	2	4	2	5	Concerns about accuracy, Limited availability in hospitals, Preference for traditional blood tests	Yes	Accuracy of the results compared to traditional blood tests
20-25	Female	Pharmacy	Third	Yes	I dont know	I don’t know	Not sure	4	4	4	4	Preference for traditional blood tests,	Yes
25-30	Female	Pharmacy	Interns	No	I dont know	I don’t know	Not sure	4	4	4	4	Lack of awareness, Concerns about accuracy, Limited availability in hospitals	Not Sure
25-30	Female	Pharmacy	Third	Yes	I dont know	I don’t know	Not sure	4	4	4	4	Preference for traditional blood tests,	Yes
25-30	Female	Pharmacy	Interns	No	I dont know	I don’t know	Not sure	4	4	4	4	Lack of awareness, Concerns about accuracy, Limited availability in hospitals	Not Sure
25-30	Male	Pharmacy	Fifth	No	I dont know	I don’t know	Not sure	1	1	1	1	Lack of awareness	Yes	Nothing
25-30	Male	Pharmacy	Fifth	No	I dont know	I don’t know	Not sure	1	1	1	1	Lack of awareness	Yes	Nothing
20-25	Female	Dentistry	Fifth	Yes	Lung Cancer	Alpha-fetoprotein (AFP)	Equally accurate	1	5	4	3	Lack of awareness, Limited availability in hospitals	No
20-25	Female	Dentistry	Fifth	Yes	Lung Cancer	Alpha-fetoprotein (AFP)	Equally accurate	1	5	4	3	Lack of awareness, Limited availability in hospitals	No
20-25	Female	Nursing	Interns	Yes	Lung Cancer	C-reactive protein (CRP)	More accurate	3	2	2	3	Lack of awareness	No
20-25	Female	Nursing	Interns	Yes	Lung Cancer	C-reactive protein (CRP)	Equally accurate	1	3	3	3	Limited availability in hospitals	No
20-25	Female	Nursing	Interns	Yes	Lung Cancer	Lactate dehydrogenase (LDH)	Equally accurate	2	2	2	2	Lack of awareness	Yes	I’m.
20-25	Female	Pharmacy	Fourth	No	Lung Cancer	MicroRNAs (miRNAs)	Less accurate	3	3	3	3	Concerns about accuracy	No
20-25	Female	Pharmacy	Fourth	No	Lung Cancer	MicroRNAs (miRNAs)	Less accurate	3	3	3	3	Concerns about accuracy	No
20-25	Female	Pharmacy	Interns	Yes	Lung Cancer	C-reactive protein (CRP)	More accurate	3	2	2	3	Lack of awareness	No
20-25	Female	Pharmacy	Interns	Yes	Lung Cancer	C-reactive protein (CRP)	Equally accurate	1	3	3	3	Limited availability in hospitals	No
20-25	Female	Pharmacy	Interns	Yes	Lung Cancer	Lactate dehydrogenase (LDH)	Equally accurate	2	2	2	2	Lack of awareness	Yes	I’m.
20-25	Male	Pharmacy	Fourth	No	Lung Cancer	MicroRNAs (miRNAs)	Less accurate	3	3	3	3	Concerns about accuracy	No
20-25	Male	Pharmacy	Fourth	No	Lung Cancer	MicroRNAs (miRNAs)	Less accurate	3	3	3	3	Concerns about accuracy	No
18-20	Female	Dentistry	First	No	None	I don’t know	Not sure	1	1	1	1	Lack of awareness, Concerns about accuracy, Limited availability in hospitals, Preference for traditional blood tests	Not Sure
18-20	Female	Dentistry	First	No	None	I don’t know	Not sure	1	1	1	1	Lack of awareness, Concerns about accuracy, Limited availability in hospitals, Preference for traditional blood tests	Not Sure
18-20	Male	Dentistry	First	No	None	I don’t know	Not sure	1	1	1	1	Lack of awareness, Concerns about accuracy, Limited availability in hospitals, Preference for traditional blood tests	Not Sure
20-25	Female	Medicine	Fourth	Yes	None	Lactate dehydrogenase (LDH)	Less accurate	3	2	1	3	Limited availability in hospitals	Not Sure	I don’t have suggestions
20-25	Female	Medicine	Interns	Yes	None	I don’t know	Not sure	1	1	1	1	Lack of awareness	Yes
25-30	Female	Medicine	Fourth	Yes	None	Lactate dehydrogenase (LDH)	Less accurate	3	2	1	3	Limited availability in hospitals	Not Sure	I don’t have suggestions
25-30	Female	Nursing	Interns	Yes	None	I don’t know	Not sure	1	1	1	1	Lack of awareness	Yes
20-25	Female	Nursing	Interns	No	None	C-reactive protein (CRP)	Not sure	3	3	3	3	Lack of awareness	Yes	Nothing
20-25	Female	Pharmacy	Interns	No	None	C-reactive protein (CRP)	Not sure	3	3	3	3	Lack of awareness	Yes	Nothing
25-30	Female	Pharmacy	Fourth	Yes	None	MicroRNAs (miRNAs)	Less accurate	4	3	3	3	Limited availability in hospitals	No
25-30	Female	Pharmacy	Fourth	Yes	None	MicroRNAs (miRNAs)	Less accurate	4	3	3	3	Limited availability in hospitals	No
25-30	Male	Pharmacy	Fourth	Yes	None	MicroRNAs (miRNAs)	Less accurate	4	3	3	3	Limited availability in hospitals	No
25-30	Male	Pharmacy	Fourth	Yes	None	MicroRNAs (miRNAs)	Less accurate	4	3	3	3	Limited availability in hospitals	No
18-20	Female	Dentistry	Interns	Yes	Oral Cancer	MicroRNAs (miRNAs)	Equally accurate	2	4	3	2	Limited availability in hospitals	Not Sure
18-20	Female	Dentistry	Interns	Yes	Oral Cancer	MicroRNAs (miRNAs)	Equally accurate	2	4	3	2	Limited availability in hospitals	Not Sure
20-25	Female	Dentistry	First	Yes	Oral Cancer	C-reactive protein (CRP)	Equally accurate	1	1	2	2	Concerns about accuracy	Yes
20-25	Female	Dentistry	Interns	Yes	Oral Cancer	C-reactive protein (CRP), Lactate dehydrogenase (LDH)	More accurate	5	5	5	5	Lack of awareness, Concerns about accuracy, Limited availability in hospitals, Preference for traditional blood tests	Yes
20-25	Female	Dentistry	Interns	No	Oral Cancer	MicroRNAs (miRNAs)	Not sure	4	3	2	4	Lack of awareness, Limited availability in hospitals	Yes
20-25	Female	Dentistry	First	Yes	Oral Cancer	C-reactive protein (CRP)	Equally accurate	1	1	2	2	Concerns about accuracy	Yes
20-25	Female	Dentistry	Interns	Yes	Oral Cancer	C-reactive protein (CRP), Lactate dehydrogenase (LDH)	More accurate	5	5	5	5	Lack of awareness, Concerns about accuracy, Limited availability in hospitals, Preference for traditional blood tests	Yes
20-25	Female	Dentistry	Interns	No	Oral Cancer	MicroRNAs (miRNAs)	Not sure	4	3	2	4	Lack of awareness, Limited availability in hospitals	Yes
25-30	Male	Dentistry	Interns	Yes	Oral Cancer	C-reactive protein (CRP), Lactate dehydrogenase (LDH)	More accurate	5	5	5	5	Lack of awareness, Concerns about accuracy, Limited availability in hospitals, Preference for traditional blood tests	Yes
25-30	Male	Dentistry	Interns	Yes	Oral Cancer	C-reactive protein (CRP), Lactate dehydrogenase (LDH)	More accurate	5	5	5	5	Lack of awareness, Concerns about accuracy, Limited availability in hospitals, Preference for traditional blood tests	Yes
18-20	Male	Dentistry	Third	Yes	Oral Cancer	MicroRNAs (miRNAs)	Less accurate	3	3	3	2	Concerns about accuracy	Yes
18-20	Male	Dentistry	Interns	Yes	Oral Cancer	Lactate dehydrogenase (LDH)	Equally accurate	3	3	3	3	Lack of awareness, Limited availability in hospitals	Not Sure
18-20	Male	Medicine	Third	Yes	Oral Cancer	MicroRNAs (miRNAs)	Less accurate	3	3	3	2	Concerns about accuracy	Yes
18-20	Male	Medicine	Interns	Yes	Oral Cancer	Lactate dehydrogenase (LDH)	Equally accurate	3	3	3	3	Lack of awareness, Limited availability in hospitals	Not Sure
20-25	Female	Medicine	First	Yes	Oral Cancer	Lactate dehydrogenase (LDH)	Equally accurate	3	2	3	2	Concerns about accuracy	Not Sure
20-25	Female	Medicine	First	Yes	Oral Cancer	Lactate dehydrogenase (LDH)	Equally accurate	3	2	3	2	Concerns about accuracy	Not Sure
25-30	Male	Medicine	Interns	No	Oral Cancer	Alpha-fetoprotein (AFP)	Not sure	3	4	1	4	Limited availability in hospitals	Not Sure
25-30	Male	Medicine	Interns	No	Oral Cancer	Alpha-fetoprotein (AFP)	Not sure	3	4	1	4	Limited availability in hospitals	Not Sure
20-25	Female	Medicine	Interns	No	Oral Cancer	C-reactive protein (CRP), MicroRNAs (miRNAs)	Not sure	3	3	2	4	Lack of awareness, Limited availability in hospitals	Not Sure
25-30	Female	Medicine	Third	Yes	Oral Cancer	I don’t know	Equally accurate	4	5	5	5	Lack of awareness, Concerns about accuracy, Limited availability in hospitals, Preference for traditional blood tests	Yes	اقترح فتح عيادات لفحص الجميع باستخدام المؤشرات اللعابيه للكشف المبكر عن السرطان
25-30	Female	Medicine	Interns	Yes	Oral Cancer	C-reactive protein (CRP), Lactate dehydrogenase (LDH)	More accurate	4	4	5	4	Lack of awareness, Concerns about accuracy, Limited availability in hospitals, Preference for traditional blood tests	Yes
25-30	Female	Nursing	Interns	No	Oral Cancer	C-reactive protein (CRP), MicroRNAs (miRNAs)	Not sure	3	3	2	4	Lack of awareness, Limited availability in hospitals	Not Sure
25-30	Female	Nursing	Third	Yes	Oral Cancer	I don’t know	Equally accurate	4	5	5	5	Lack of awareness, Concerns about accuracy, Limited availability in hospitals, Preference for traditional blood tests	Yes	اقترح فتح عيادات لفحص الجميع باستخدام المؤشرات اللعابيه للكشف المبكر عن السرطان
25-30	Female	Nursing	Interns	Yes	Oral Cancer	C-reactive protein (CRP), Lactate dehydrogenase (LDH)	More accurate	4	4	5	4	Lack of awareness, Concerns about accuracy, Limited availability in hospitals, Preference for traditional blood tests	Yes
25-30	Male	Nursing	Interns	Yes	Oral Cancer	I don’t know	More accurate	4	4	4	4	Lack of awareness, Concerns about accuracy	Yes
25-30	Male	Nursing	Interns	No	Oral Cancer	Alpha-fetoprotein (AFP)	Not sure	3	3	3	2	Preference for traditional blood tests	Yes
25-30	Male	Nursing	Interns	Yes	Oral Cancer	I don’t know	More accurate	4	4	4	4	Lack of awareness, Concerns about accuracy	Yes
25-30	Male	Nursing	Interns	No	Oral Cancer	Alpha-fetoprotein (AFP)	Not sure	3	3	3	2	Preference for traditional blood tests	Yes
20-25	Female	Nursing	Interns	Yes	Oral Cancer	Lactate dehydrogenase (LDH)	Equally accurate	3	4	4	2	Lack of awareness	Not Sure
20-25	Female	Nursing	Interns	No	Oral Cancer	Lactate dehydrogenase (LDH)	Not sure	1	1	1	1	Concerns about accuracy	Yes	nothing
20-25	Female	Nursing	Interns	Yes	Oral Cancer	I don’t know	Equally accurate	3	4	5	4	Concerns about accuracy	Yes
20-25	Female	Nursing	Interns	Yes	Oral Cancer	C-reactive protein (CRP)	Less accurate	1	4	1	4	Lack of awareness	Yes
20-25	Female	Nursing	Interns	No	Oral Cancer	Lactate dehydrogenase (LDH), MicroRNAs (miRNAs), Alpha-fetoprotein (AFP)	More accurate	3	5	4	4	Lack of awareness, Limited availability in hospitals, Preference for traditional blood tests	Yes
20-25	Female	Pharmacy	Interns	Yes	Oral Cancer	Lactate dehydrogenase (LDH), I don’t know	Not sure	3	3	3	3	Lack of awareness, Concerns about accuracy, Preference for traditional blood tests	Not Sure	Get more awareness about this topic for the public
20-25	Female	Pharmacy	Interns	No	Oral Cancer	I don’t know	Not sure	2	3	3	4	Lack of awareness	No
20-25	Female	Pharmacy	Interns	No	Oral Cancer	I don’t know	Less accurate	3	5	2	5	Concerns about accuracy, Limited availability in hospitals, Preference for traditional blood tests	Yes
20-25	Female	Pharmacy	Interns	No	Oral Cancer	I don’t know	Not sure	2	3	3	4	Lack of awareness	No
20-25	Female	Pharmacy	Interns	No	Oral Cancer	I don’t know	Less accurate	3	5	2	5	Concerns about accuracy, Limited availability in hospitals, Preference for traditional blood tests	Yes
20-25	Female	Pharmacy	Interns	Yes	Oral Cancer	Lactate dehydrogenase (LDH)	Equally accurate	3	4	4	2	Lack of awareness	Not Sure
20-25	Female	Pharmacy	Interns	No	Oral Cancer	Lactate dehydrogenase (LDH)	Not sure	1	1	1	1	Concerns about accuracy	Yes	nothing
20-25	Female	Pharmacy	Interns	Yes	Oral Cancer	I don’t know	Equally accurate	3	4	5	4	Concerns about accuracy	Yes
20-25	Female	Pharmacy	Interns	Yes	Oral Cancer	C-reactive protein (CRP)	Less accurate	1	4	1	4	Lack of awareness	Yes
20-25	Female	Pharmacy	Interns	No	Oral Cancer	Lactate dehydrogenase (LDH), MicroRNAs (miRNAs), Alpha-fetoprotein (AFP)	More accurate	3	5	4	4	Lack of awareness, Limited availability in hospitals, Preference for traditional blood tests	Yes
20-25	Female	Pharmacy	Interns	Yes	Oral Cancer	Lactate dehydrogenase (LDH), I don’t know	Not sure	3	3	3	3	Lack of awareness, Concerns about accuracy, Preference for traditional blood tests	Not Sure	Get more awareness about this topic for the public
20-25	Female	Pharmacy	Interns	No	Oral Cancer	I don’t know	Not sure	2	3	3	4	Lack of awareness	No
20-25	Female	Pharmacy	Interns	No	Oral Cancer	I don’t know	Less accurate	3	5	2	5	Concerns about accuracy, Limited availability in hospitals, Preference for traditional blood tests	Yes
20-25	Male	Pharmacy	Interns	No	Oral Cancer	I don’t know	Not sure	2	3	3	4	Lack of awareness	No
20-25	Male	Pharmacy	Interns	No	Oral Cancer	I don’t know	Less accurate	3	5	2	5	Concerns about accuracy, Limited availability in hospitals, Preference for traditional blood tests	Yes
20-25	Male	Pharmacy	Interns	Yes	Oral Cancer	I don’t know	Not sure	3	2	3	3	Lack of awareness, Limited availability in hospitals	Not Sure
20-25	Male	Pharmacy	Interns	Yes	Oral Cancer	I don’t know	Not sure	3	2	3	3	Lack of awareness, Limited availability in hospitals	Not Sure
20-25	Female	Pharmacy	First	Yes	Oral Cancer	MicroRNAs (miRNAs)	Less accurate	2	2	2	2	Concerns about accuracy	Not Sure	I’m not sure
25-30	Female	Pharmacy	First	Yes	Oral Cancer	MicroRNAs (miRNAs)	Less accurate	2	2	2	2	Concerns about accuracy	Not Sure	I’m not sure
20-25	Male	Medicine	Fifth	Yes	Oral Cancer, Breast Cancer	C-reactive protein (CRP), Lactate dehydrogenase (LDH), MicroRNAs (miRNAs)	More accurate	4	4	5	4	Lack of awareness, Concerns about accuracy, Limited availability in hospitals, Preference for traditional blood tests	Yes
20-25	Male	Medicine	Fifth	Yes	Oral Cancer, Breast Cancer	C-reactive protein (CRP), Lactate dehydrogenase (LDH), MicroRNAs (miRNAs)	More accurate	4	4	5	4	Lack of awareness, Concerns about accuracy, Limited availability in hospitals, Preference for traditional blood tests	Yes
18-20	Female	Nursing	First	No	Oral Cancer, Breast Cancer	Lactate dehydrogenase (LDH), MicroRNAs (miRNAs)	Equally accurate	1	3	1	4	Concerns about accuracy, Preference for traditional blood tests
18-20	Female	Nursing	First	No	Oral Cancer, Breast Cancer	Lactate dehydrogenase (LDH), MicroRNAs (miRNAs)	Equally accurate	1	3	1	4	Concerns about accuracy, Preference for traditional blood tests
20-25	Female	Nursing	Interns	Yes	Oral Cancer, Breast Cancer	C-reactive protein (CRP)	Not sure	3	3	2	2	Limited availability in hospitals	Yes
20-25	Female	Pharmacy	Interns	Yes	Oral Cancer, Breast Cancer	C-reactive protein (CRP)	Not sure	3	3	2	2	Limited availability in hospitals	Yes
20-25	Male	Pharmacy	Fourth	Yes	Oral Cancer, Breast Cancer	Lactate dehydrogenase (LDH)	More accurate	1		3	1	Concerns about accuracy	No	Yes
20-25	Male	Pharmacy	Fourth	Yes	Oral Cancer, Breast Cancer	Lactate dehydrogenase (LDH)	More accurate	1		3	1	Concerns about accuracy	No	Yes
20-25		Pharmacy	Fourth	Yes	Oral Cancer, Breast Cancer	Lactate dehydrogenase (LDH)	More accurate	1		3	1	Concerns about accuracy	No	Yes
20-25		Pharmacy	Fourth	Yes	Oral Cancer, Breast Cancer	Lactate dehydrogenase (LDH)	More accurate	1		3	1	Concerns about accuracy	No	Yes
20-25	Female	Pharmacy	Interns	No	Oral Cancer, Breast Cancer	C-reactive protein (CRP), Lactate dehydrogenase (LDH), MicroRNAs (miRNAs), Alpha-fetoprotein (AFP)	Less accurate	3	3	3	3	Lack of awareness, Limited availability in hospitals	Not Sure
25-30	Female	Pharmacy	Interns	No	Oral Cancer, Breast Cancer	C-reactive protein (CRP), Lactate dehydrogenase (LDH), MicroRNAs (miRNAs), Alpha-fetoprotein (AFP)	Less accurate	3	3	3	3	Lack of awareness, Limited availability in hospitals	Not Sure
20-25	Female	Pharmacy	First	No	Oral Cancer, Breast Cancer	Lactate dehydrogenase (LDH), MicroRNAs (miRNAs)	More accurate
20-25	Female	Pharmacy	First	No	Oral Cancer, Breast Cancer	Lactate dehydrogenase (LDH), MicroRNAs (miRNAs)	More accurate
25-30	Male	Medicine	Interns	Yes	Oral Cancer, Breast Cancer, Lung Cancer, Colorectal Cancer	MicroRNAs (miRNAs), Alpha-fetoprotein (AFP)	Equally accurate	5	5	5	5	Lack of awareness, Concerns about accuracy, Limited availability in hospitals, Preference for traditional blood tests	Yes	none
25-30	Male	Medicine	Interns	Yes	Oral Cancer, Breast Cancer, Lung Cancer, Colorectal Cancer	MicroRNAs (miRNAs), Alpha-fetoprotein (AFP)	Equally accurate	5	5	5	5	Lack of awareness, Concerns about accuracy, Limited availability in hospitals, Preference for traditional blood tests	Yes	none
20-25	Female	Pharmacy	Interns	Yes	Oral Cancer, Breast Cancer, Lung Cancer, Colorectal Cancer	C-reactive protein (CRP), Lactate dehydrogenase (LDH), MicroRNAs (miRNAs), Alpha-fetoprotein (AFP)	More accurate	5	5	5	5	Lack of awareness, Concerns about accuracy, Limited availability in hospitals, Preference for traditional blood tests	Yes
25-30	Female	Pharmacy	Interns	Yes	Oral Cancer, Breast Cancer, Lung Cancer, Colorectal Cancer	C-reactive protein (CRP), Lactate dehydrogenase (LDH), MicroRNAs (miRNAs), Alpha-fetoprotein (AFP)	More accurate	5	5	5	5	Lack of awareness, Concerns about accuracy, Limited availability in hospitals, Preference for traditional blood tests	Yes
25-30		Pharmacy	Interns	Yes	Oral Cancer, Breast Cancer, Lung Cancer, Colorectal Cancer	C-reactive protein (CRP), Lactate dehydrogenase (LDH), MicroRNAs (miRNAs), Alpha-fetoprotein (AFP)	More accurate	5	5	5	5	Lack of awareness, Concerns about accuracy, Limited availability in hospitals, Preference for traditional blood tests	Yes
25-30		Pharmacy	Interns	Yes	Oral Cancer, Breast Cancer, Lung Cancer, Colorectal Cancer	C-reactive protein (CRP), Lactate dehydrogenase (LDH), MicroRNAs (miRNAs), Alpha-fetoprotein (AFP)	More accurate	5	5	5	5	Lack of awareness, Concerns about accuracy, Limited availability in hospitals, Preference for traditional blood tests	Yes
18-20	Female	Medicine	Third	Yes	Oral Cancer, Breast Cancer, Lung Cancer, Colorectal Cancer, None, I dont know	C-reactive protein (CRP), Lactate dehydrogenase (LDH), MicroRNAs (miRNAs), Alpha-fetoprotein (AFP), I don’t know	More accurate	2	2	3	3	Lack of awareness, Concerns about accuracy, Limited availability in hospitals, Preference for traditional blood tests	Yes
18-20	Female	Medicine	Third	Yes	Oral Cancer, Breast Cancer, Lung Cancer, Colorectal Cancer, None, I dont know	C-reactive protein (CRP), Lactate dehydrogenase (LDH), MicroRNAs (miRNAs), Alpha-fetoprotein (AFP), I don’t know	More accurate	2	2	3	3	Lack of awareness, Concerns about accuracy, Limited availability in hospitals, Preference for traditional blood tests	Yes
18-20	Female	Dentistry	Fifth	Yes	Oral Cancer, Colorectal Cancer	C-reactive protein (CRP), MicroRNAs (miRNAs)	Equally accurate	4	4	4	4	Lack of awareness	Yes
18-20	Female	Dentistry	Fifth	Yes	Oral Cancer, Colorectal Cancer	C-reactive protein (CRP), MicroRNAs (miRNAs)	Equally accurate	4	4	4	4	Lack of awareness	Yes
20-25	Female	Dentistry		Yes	Oral Cancer, I dont know	I don’t know	Not sure	1	1	1	5	Concerns about accuracy	Yes
25-30	Female	Dentistry		Yes	Oral Cancer, I dont know	I don’t know	Not sure	1	1	1	5	Concerns about accuracy	Yes
18-20	Male	Medicine	Interns	Yes	Oral Cancer, I dont know	C-reactive protein (CRP), MicroRNAs (miRNAs)	More accurate	1	2	3	5	Limited availability in hospitals	Yes	ً
18-20		Medicine	Interns	Yes	Oral Cancer, I dont know	C-reactive protein (CRP), MicroRNAs (miRNAs)	More accurate	1	2	3	5	Limited availability in hospitals	Yes	ً
20-25	Female	Nursing	Interns	No	Oral Cancer, I dont know	I don’t know	Not sure	2	2	2	3	Concerns about accuracy	Not Sure
20-25	Female	Pharmacy	Interns	No	Oral Cancer, I dont know	I don’t know	Not sure	2	2	2	3	Concerns about accuracy	Not Sure
20-25	Female	Medicine	Interns	No	Oral Cancer, Lung Cancer	Lactate dehydrogenase (LDH)	More accurate	5	5	3	4	Lack of awareness, Concerns about accuracy, Limited availability in hospitals, Preference for traditional blood tests	Yes	Keep going, we are proud of you and support you. Good luck.
25-30	Female	Medicine	Interns	No	Oral Cancer, Lung Cancer	Lactate dehydrogenase (LDH)	More accurate	5	5	3	4	Lack of awareness, Concerns about accuracy, Limited availability in hospitals, Preference for traditional blood tests	Yes	Keep going, we are proud of you and support you. Good luck.
20-25	Female	Medicine	Third	Yes	Oral Cancer, Lung Cancer	C-reactive protein (CRP), MicroRNAs (miRNAs)	Less accurate	4	5	4	5	Lack of awareness, Concerns about accuracy, Limited availability in hospitals, Preference for traditional blood tests	Yes	Accuracy of Results - Availability and Funding
20-25	Female	Medicine	Third	Yes	Oral Cancer, Lung Cancer	C-reactive protein (CRP), MicroRNAs (miRNAs)	Less accurate	4	5	4	5	Lack of awareness, Concerns about accuracy, Limited availability in hospitals, Preference for traditional blood tests	Yes	Accuracy of Results - Availability and Funding
20-25	Female	Nursing	Interns	Yes	Oral Cancer, Lung Cancer	I don’t know	Less accurate	2	2	2	2	Concerns about accuracy	Yes
20-25	Female	Nursing	Fifth	Yes	Oral Cancer, Lung Cancer	C-reactive protein (CRP), Lactate dehydrogenase (LDH)	Not sure	3	3	4	1	Lack of awareness, Concerns about accuracy, Limited availability in hospitals	Yes	Maybe it would take longer to receive the results of the test
20-25	Female	Nursing	Interns	No	Oral Cancer, Lung Cancer	I don’t know	Not sure	3	3	3	3	Lack of awareness, Concerns about accuracy, Limited availability in hospitals, Preference for traditional blood tests	Not Sure
20-25	Female	Nursing	Interns	No	Oral Cancer, Lung Cancer	I don’t know	Not sure	3	4	3	4	Lack of awareness, Concerns about accuracy, Limited availability in hospitals, Preference for traditional blood tests	Not Sure
20-25	Female	Pharmacy	Interns	Yes	Oral Cancer, Lung Cancer	I don’t know	Less accurate	2	2	2	2	Concerns about accuracy	Yes
20-25	Female	Pharmacy	Fifth	Yes	Oral Cancer, Lung Cancer	C-reactive protein (CRP), Lactate dehydrogenase (LDH)	Not sure	3	3	4	1	Lack of awareness, Concerns about accuracy, Limited availability in hospitals	Yes	Maybe it would take longer to receive the results of the test
20-25	Female	Pharmacy	Interns	No	Oral Cancer, Lung Cancer	I don’t know	Not sure	3	3	3	3	Lack of awareness, Concerns about accuracy, Limited availability in hospitals, Preference for traditional blood tests	Not Sure
20-25	Female	Pharmacy	Interns	No	Oral Cancer, Lung Cancer	I don’t know	Not sure	3	4	3	4	Lack of awareness, Concerns about accuracy, Limited availability in hospitals, Preference for traditional blood tests	Not Sure
25-30	Male	Pharmacy	Interns	No	Oral Cancer, Lung Cancer	I don’t know	Not sure	3	4	4	4	Lack of awareness, Concerns about accuracy	Yes	I need to know more about the relationship between cancers and these saliva bio markers
25-30		Pharmacy	Interns	No	Oral Cancer, Lung Cancer	I don’t know	Not sure	3	4	4	4	Lack of awareness, Concerns about accuracy	Yes	I need to know more about the relationship between cancers and these saliva bio markers
20-25	Female	Nursing	Interns	Yes	Oral Cancer, Lung Cancer, Colorectal Cancer	Lactate dehydrogenase (LDH), Alpha-fetoprotein (AFP)	More accurate	5	5	4	5	Lack of awareness, Concerns about accuracy, Preference for traditional blood tests	Yes
20-25	Female	Pharmacy	Interns	Yes	Oral Cancer, Lung Cancer, Colorectal Cancer	Lactate dehydrogenase (LDH), Alpha-fetoprotein (AFP)	More accurate	5	5	4	5	Lack of awareness, Concerns about accuracy, Preference for traditional blood tests	Yes
20-25	Female	Pharmacy	Interns	No	Oral Cancer, Lung Cancer, Colorectal Cancer, I dont know	I don’t know	Not sure	4	4	3	4	Lack of awareness, Concerns about accuracy, Preference for traditional blood tests	Yes
25-30	Female	Pharmacy	Interns	No	Oral Cancer, Lung Cancer, Colorectal Cancer, I dont know	I don’t know	Not sure	4	4	3	4	Lack of awareness, Concerns about accuracy, Preference for traditional blood tests	Yes
20-25	Female	Medicine	Fifth	No	Oral Cancer, Lung Cancer, I dont know	I don’t know	Not sure	1	3	4	5	Concerns about accuracy, Preference for traditional blood tests	Yes	Sensitivity and specificity. Im afraid that after all we still have to do blood test to confirm it will be just a waste of money and effort. Again i just knew about this interesting thing its great if it is really beneficial
20-25	Female	Medicine	Fifth	No	Oral Cancer, Lung Cancer, I dont know	I don’t know	Not sure	1	3	4	5	Concerns about accuracy, Preference for traditional blood tests	Yes	Sensitivity and specificity. Im afraid that after all we still have to do blood test to confirm it will be just a waste of money and effort. Again i just knew about this interesting thing its great if it is really beneficial
20-25	Female	Pharmacy	Interns	No	Oral Cancer, Lung Cancer, I dont know	I don’t know	Not sure	2	2	5	1	Lack of awareness, Concerns about accuracy, Preference for traditional blood tests	Yes	I would like to see studies about accuracy compared to blood biomarkers.
20-25	Female	Pharmacy	Interns	No	Oral Cancer, Lung Cancer, I dont know	I don’t know	Not sure	2	2	5	1	Lack of awareness, Concerns about accuracy, Preference for traditional blood tests	Yes	I would like to see studies about accuracy compared to blood biomarkers.
20-25	Female	Pharmacy	Interns	No	Oral Cancer, Lung Cancer, I dont know	C-reactive protein (CRP)	Not sure	4	2	2	3	Lack of awareness	Yes
25-30	Female	Pharmacy	Interns	No	Oral Cancer, Lung Cancer, I dont know	C-reactive protein (CRP)	Not sure	4	2	2	3	Lack of awareness	Yes
20-25	Female	Dentistry	Fifth	Yes	Oral Cancer, None	Lactate dehydrogenase (LDH), I don’t know	Less accurate	4	4	3	5	Lack of awareness, Concerns about accuracy, Limited availability in hospitals	Yes
20-25	Female	Dentistry	Fifth	Yes	Oral Cancer, None	Lactate dehydrogenase (LDH), I don’t know	Less accurate	4	4	3	5	Lack of awareness, Concerns about accuracy, Limited availability in hospitals	Yes
20-25	Female	Medicine	Interns	Yes	Oral Cancer, None, I dont know	Lactate dehydrogenase (LDH), I don’t know	More accurate	4	4	3	3	Lack of awareness, Concerns about accuracy, Limited availability in hospitals, Preference for traditional blood tests	No
25-30	Female	Nursing	Interns	Yes	Oral Cancer, None, I dont know	Lactate dehydrogenase (LDH), I don’t know	More accurate	4	4	3	3	Lack of awareness, Concerns about accuracy, Limited availability in hospitals, Preference for traditional blood tests	No
